# Supplementary material for: Enhanced Assessment of Cross-Reactive Antigenic Determinants within the Spike Protein
Source: Int J Mol Sci. 2024 Jul 26;25(15):8180. doi: 10.3390/ijms25158180 (PMC11311977; doi:10.3390/ijms25158180)
Supplement: Supplementary file 1 [file ijms-25-08180-s001.zip]

Archive with 1 entries (1 files):
- ijms-3068142-supplementary.pdf
